# Supplementary material for: Does the Element Availability Change in Soils Exposed to Bioplastics and Plastics for Six Months?
Source: Int J Environ Res Public Health. 2022 Aug 4;19(15):9610. doi: 10.3390/ijerph19159610 (PMC9368576; doi:10.3390/ijerph19159610)
Supplement: Supplementary file 1 [file ijerph-19-09610-s001.zip]

Archive with 1 entries (1 files):
- ijerph-1809658-supplementary.pdf
